# Supplementary material for: Rapid Decrease in HDL-C in the Puberty Period of Boys Associated with an Elevation of Blood Pressure and Dyslipidemia in Korean Teenagers: An Explanation of Why and When Men Have Lower HDL-C Levels Than Women
Source: Med Sci (Basel). 2021 May 24;9(2):35. doi: 10.3390/medsci9020035 (PMC8163168; doi:10.3390/medsci9020035)
Supplement: Supplementary file 1 [file medsci-09-00035-s001.zip]

Archive with 1 entries (1 files):
- medsci-1202250-supplementary.pdf
